# Supplementary material for: Heat stress-induced photosynthetic impairment and autophagy modulation in Paris polyphylla var. yunnanensis: A physiological and molecular Perspective
Source: PLoS One. 2026 Jul 31;21(7):e0354925. doi: 10.1371/journal.pone.0354925 (PMC13426936; doi:10.1371/journal.pone.0354925)
Supplement: S1 Table — (XLSX) [file pone.0354925.s001.xlsx]

## Sheet: Sheet1
S1 Table. Primer sequences used for qRT-PCR analysis
Gene name	Forward sequence (5′→3′)	Reverse sequence (5′→3′)	Product length (bp)
ACT (internal reference gene)	GCTCCATCCTTGCTTCTCTTAG	CTGAACACACCACCTCCCTTTAT	-
HY5	CCCTTCAGAACGAGAAACCAG	CACCAACATTTCCTCCCATA	150
DJA6	ACGGAGGCTCTTTGTGGTTT	CCTTCGTCATTTATCGCTTT	122
Rab7	ATTCCCGTTTGTGGTGTTG	GTTCATTCTTGAGGGCATTT	192
GSTU18	GGGGACAGCATTGGATACCT	CGGCAGCATCAGAGCAGAAA	151
HSP18.2	GAGGTGGATGACGGGAGGGT	CGACGATGGTTCCGATTCTT	261
HSP70	GCCTATGGTGCGGCAGTTCA	CTCGTTCGCTCGCCCTCGTA	239
